# Supplementary material for: Ensemble of Time-Evolving SASP Gene Sets Identifies IGFBP7 and CDKN1A as a Potential Marker Pair for Senescent Fibroblast Subpopulations Across Tissues
Source: Int J Mol Sci. 2026 Mar 26;27(7):3012. doi: 10.3390/ijms27073012 (PMC13073673; doi:10.3390/ijms27073012)
Supplement: Supplementary file 1 [file ijms-27-03012-s001.zip]

Archive with 8 entries (8 files):
- supplementary_figures HK.pdf
- supplementary_fig_s1.pdf
- supplementary_fig_s2.pdf
- supplementary_fig_s3.pdf
- supplementary_fig_s4.pdf
- supplementary_fig_s5.pdf
- supplementary_fig_s6.pdf
- supplementary_tables.xlsx
