# Supplementary material for: Ensemble of Time-Evolving SASP Gene Sets Identifies IGFBP7 and CDKN1A as a Potential Marker Pair for Senescent Fibroblast Subpopulations Across Tissues
Source: Int J Mol Sci. 2026 Mar 26;27(7):3012. doi: 10.3390/ijms27073012 (PMC13073673; doi:10.3390/ijms27073012)
Supplement: Supplementary file 1 [file ijms-27-03012-s001.zip › supplementary_tables.xlsx]

## Sheet: legend
Table S1. Differentially expressed genes between senescent and control fibroblasts in lung tissue, considering only genes expressed in at least 90% of cells in either population. Table S2. Differentially expressed genes between senescent and control fibroblasts in skin tissue, considering only genes expressed in at least 90% of cells in either population. Table S3. Differentially expressed genes …

## Sheet: s1  lung tissue ctrl vs. sen
feature	p_val	avg_log2FC	pct.1	pct.2	p_val_adj
IGFBP7	8.1e-39	6.46	1	0.01	2.69e-34
IGFBP6	6.19e-28	3.98	0.91	0.15	2.06e-23
GSN	8.32e-26	3.39	0.96	0.33	2.77e-21
TIMP1	1.55e-23	2.92	0.95	0.51	5.16e-19
CDKN1A	5.64e-39	2.54	1	0	1.87e-34
MGP	1.67e-23	2	0.99	0.85	5.54e-19
DCN	5.51e-12	1.64	0.96	0.98	1.83e-07
IFITM3	1.73e-21	1.6	0.99	0.65	5.74e-17
SELENOM	4.13e-15	1.32	0.99	0.38	1.37e-10
CST3	5.06e-16	1.22	1	0.85	1.68e-11
MT2A	1.18e-07	1.54	0.96	0.63	0.00391
C1S	3.6e-12	1.11	0.96	0.72	1.19e-07
VIM	1.44e-12	1.02	0.98	0.81	4.79e-08
C1R	1.22e-09	1.02	0.91	0.72	4.05e-05
TPT1	2.26e-11	0.84	1	0.84	7.52e-07
CD63	8.31e-11	0.81	0.98	0.74	2.76e-06
B2M	3.54e-09	0.69	1	0.97	0.000118
FTH1	4.97e-09	0.68	1	0.98	0.000165
EEF2	2.84e-08	0.72	0.95	0.59	0.000944
UBC	6.01e-08	0.77	1	0.8	0.002
COL6A2	6.27e-08	0.77	0.93	0.61	0.00208
OAZ1	7.2e-08	0.72	0.91	0.38	0.00239
RACK1	8.06e-08	0.72	1	0.68	0.00268
ANXA2	1.41e-07	0.7	0.9	0.41	0.0047
EEF1A1	6.4e-08	0.54	1	0.96	0.00213
RPLP0	5.86e-07	0.72	0.96	0.81	0.02
FTL	1.91e-06	0.71	1	0.95	0.06
EEF1D	9.26e-07	0.61	0.96	0.6	0.03
EIF3E	9.55e-07	0.61	0.97	0.52	0.03
RPL4	6.29e-06	0.66	0.93	0.67	0.21
RPS27	1.81e-06	0.5	1	0.93	0.06
RPS4X	3.93e-06	0.53	1	0.85	0.13
EID1	5.84e-06	0.55	0.9	0.42	0.19
NACA	8.31e-06	0.54	0.98	0.72	0.28
RPS5	1.05e-05	0.53	0.98	0.84	0.35
S100A6	1.05e-05	0.49	1	0.95	0.35
H3F3A	1.75e-05	0.55	0.96	0.48	0.58
HNRNPA1	7.4e-05	0.58	0.94	0.55	1
RPL3	2.16e-05	0.39	1	0.95	0.72
CFD	0.000328	0.85	0.86	0.95	1
RPS8	3.81e-05	0.45	1	0.89	1
NUPR1	0.000158	0.69	0.93	0.63	1
RPL28	7.88e-05	0.44	0.98	0.88	1
RPL14	7.9e-05	0.37	1	0.82	1
RPS14	0.000126	0.37	1	0.93	1
RPL18	0.000163	0.4	0.99	0.85	1
RPS29	0.000271	0.44	0.95	0.76	1
RPL10	0.000191	0.36	1	0.98	1
RPL5	0.000216	0.33	0.98	0.86	1
UBA52	0.000375	0.4	0.97	0.72	1
RPL19	0.000344	0.38	1	0.88	1
RPS11	0.000506	0.39	0.96	0.77	1
TMEM59	0.000414	0.35	0.93	0.48	1
RPL13	0.000558	0.33	1	0.96	1
RTN4	0.000737	0.37	0.92	0.53	1
RPS3	0.000644	0.31	1	0.9	1
PFDN5	0.00112	0.37	0.91	0.55	1
RPL7A	0.000832	0.29	0.99	0.86	1
RPL18A	0.00118	0.33	0.99	0.95	1
RPL38	0.00132	0.32	0.97	0.71	1
RPS15	0.0013	0.3	0.99	0.92	1
NPM1	0.00171	0.28	0.9	0.54	1
RPS27A	0.00204	0.31	0.99	0.92	1
RPS9	0.0021	0.29	1	0.87	1
RPL22	0.00267	0.34	0.99	0.73	1
RPS16	0.00249	0.3	0.98	0.88	1
RPL30	0.00279	0.32	0.98	0.86	1
RPL23	0.00274	0.31	0.93	0.73	1
RPL6	0.0027	0.26	1	0.87	1
SUMO2	0.00319	0.28	0.9	0.49	1
RPL8	0.00319	0.27	1	0.92	1
GAPDH	0.00657	0.43	0.95	0.64	1
RPL24	0.00466	0.31	0.97	0.82	1
RPL13A	0.00383	0.27	1	0.97	1
RPL37	0.00782	0.39	0.98	0.77	1
RPS15A	0.00439	0.24	0.98	0.85	1
DUSP1	0.00267	0.13	0.92	0.74	1
RPL7	0.00646	0.3	1	0.91	1
RPS24	0.00617	0.24	0.97	0.88	1
RPL32	0.00691	0.25	1	0.91	1
RPS13	0.00928	0.28	1	0.84	1
EIF1	0.00829	0.22	0.99	0.92	1
RPL26	0.00906	0.21	0.99	0.89	1
RPS7	0.00953	0.21	1	0.8	1
FAU	0.01	0.23	1	0.84	1
RPSA	0.02	0.3	0.94	0.76	1
RPL10A	0.02	0.23	1	0.93	1
RPS28	0.02	0.22	0.99	0.91	1
RPS2	0.03	0.26	0.99	0.94	1
SRP14	0.03	0.28	0.91	0.57	1
SKP1	0.03	0.19	0.92	0.54	1
RPLP1	0.03	0.19	1	1	1
RPS6	0.03	0.21	0.99	0.93	1
RPS18	0.04	0.2	1	0.99	1
MT-ND4	3.86e-05	-0.62	0.98	0.96	1
RPS3A	0.04	0.17	1	0.92	1
LGALS1	0.00358	-0.33	0.99	0.92	1
RPL11	0.04	0.16	0.99	0.95	1
RPS19	0.05	0.16	1	0.92	1
CIRBP	0.06	0.21	0.96	0.65	1
TOMM7	0.05	0.18	0.94	0.67	1
SLC25A6	0.06	0.15	0.95	0.65	1
MT-CO2	0.00429	-0.42	1	0.95	1
ACTB	0.08	0.2	1	0.96	1
LUM	0.02	-0.22	0.86	0.94	1
RPS25	0.07	0.12	0.99	0.91	1
MT-ND2	9.92e-06	-0.75	0.99	0.93	0.33
RPL36	0.08	0.12	0.99	0.86	1
MYL6	0.16	0.48	0.95	0.72	1
BTF3	0.11	0.17	0.94	0.73	1
GPX3	0.00186	-0.59	0.99	0.99	1
RPL27A	0.11	0.14	1	0.92	1
RPL34	0.1	0.13	0.99	0.93	1
SPARCL1	7.77e-06	-0.81	0.98	0.96	0.26
UBB	0.15	0.18	0.95	0.7	1
MT-ND1	0.03	-0.42	0.98	0.86	1
RPL15	0.16	0.1	0.99	0.92	1
MT-ATP6	0.00604	-0.65	0.99	0.9	1
RPL29	0.21	0.12	0.98	0.89	1
GSTP1	0.18	-0.24	0.9	0.68	1
ADH1B	0.24	-0.1	0.85	0.94	1
ACTG1	0.16	-0.42	0.99	0.83	1
TCEAL4	0.31	-0.18	0.9	0.7	1
CYR61	0.18	-0.45	0.9	0.82	1
DSTN	0.61	0.56	0.91	0.77	1
MT-CO1	0.4	-0.15	1	0.96	1
RPL35	0.57	-0.19	1	0.89	1
H3F3B	0.68	-0.12	0.99	0.89	1
MT-CYB	0.72	-0.12	1	0.91	1
FOS	0.64	-0.37	0.92	0.83	1
HSP90AA1	0.81	-0.12	0.92	0.73	1
RPL31	0.92	-0.1	0.99	0.89	1
RARRES2	2.44e-11	-1.03	0.92	0.92	8.1e-07
JUN	0.000729	-1.2	0.94	0.86	1
TIMP3	9.96e-10	-1.12	0.93	0.91	3.31e-05
MALAT1	2.62e-21	-1.53	1	0.99	8.72e-17

## Sheet: s2 skin tissue ctrl vs. sen
feature	p_val	avg_log2FC	pct.1	pct.2	p_val_adj
IGFBP7	1.31e-37	5	0.99	0.04	4.35e-33
CDKN1A	5.64e-39	3.02	1	0	1.87e-34
CST3	1.33e-21	1.83	0.99	0.66	4.42e-17
CFD	8.57e-13	1.8	0.97	0.72	2.85e-08
GSN	7.78e-16	1.72	0.97	0.64	2.58e-11
DCN	5.65e-16	1.52	1	0.91	1.88e-11
UBC	2.12e-11	1.11	0.95	0.51	7.04e-07
IFITM3	5.06e-11	1.06	0.95	0.55	1.68e-06
SELENOM	1.01e-09	0.93	0.95	0.41	3.35e-05
S100A6	1.22e-08	0.68	1	0.99	0.000406
CXCL14	8.85e-07	1.09	0.96	0.82	0.03
HSPA1A	2.31e-07	0.87	0.9	0.47	0.00769
B2M	1.04e-06	0.55	1	0.99	0.03
TMSB4X	5.07e-05	0.42	1	1	1
CD63	0.000135	0.52	0.94	0.72	1
ANXA2	0.000658	0.46	0.96	0.77	1
RPS27	3.03e-09	-0.43	1	1	0.000101
LUM	0.000727	0.39	0.9	0.59	1
MALAT1	6.57e-07	-0.39	1	1	0.02
RPL34	1.67e-06	-0.38	1	1	0.06
RPL12	1.21e-06	-0.49	1	1	0.04
RPL21	1.42e-05	-0.4	0.99	1	0.47
SERF2	0.01	0.35	0.92	0.77	1
EIF3E	0.01	0.24	0.93	0.57	1
S100A4	0.02	0.29	0.9	0.8	1
RPL13A	0.00138	-0.27	1	0.99	1
RPL36	0.000656	-0.37	0.99	0.97	1
RPS15	0.00179	-0.27	1	0.99	1
RPS6	0.00127	-0.34	0.99	1	1
HSPB1	0.05	0.35	0.9	0.79	1
RPL41	0.00741	-0.19	1	1	1
RPS25	0.00256	-0.34	0.98	0.97	1
MT-CO3	2.39e-08	-0.78	0.95	0.98	0.000796
TMSB10	0.03	0.12	1	0.99	1
LGALS1	0.00117	-0.44	0.98	0.98	1
S100A10	0.06	0.29	0.95	0.85	1
RPLP1	0.04	0.12	1	0.98	1
RPL35A	0.00664	-0.28	1	0.98	1
RPS3	0.00618	-0.32	0.98	0.93	1
EEF1D	0.05	0.15	0.91	0.77	1
RPL6	0.00159	-0.48	0.96	0.84	1
CALM2	0.00221	-0.47	0.95	0.9	1
RPS23	0.01	-0.3	0.98	0.98	1
RPL32	0.03	-0.17	1	0.99	1
FAU	0.02	-0.25	0.98	0.94	1
RPL26	0.00714	-0.43	0.99	0.99	1
RPS8	0.02	-0.25	1	0.99	1
MT-CO1	3.25e-07	-0.81	0.96	0.93	0.01
MT-CO2	0.01	-0.4	0.94	0.88	1
RPS4X	0.03	-0.26	0.98	0.99	1
RPS7	0.01	-0.45	0.92	0.86	1
RPL11	0.05	-0.2	0.99	0.99	1
TPT1	0.14	0.18	0.92	0.77	1
RPS5	0.04	-0.28	0.99	0.91	1
NEAT1	0.00282	-0.61	0.97	0.94	1
RPS19	0.05	-0.27	0.99	0.98	1
RPS2	0.04	-0.33	0.98	0.97	1
RPS9	0.16	0.15	0.98	0.96	1
RPS27A	0.09	-0.17	0.99	0.98	1
RPL31	0.08	-0.21	0.96	0.94	1
PTMA	1.2e-16	-0.89	1	1	3.99e-12
RPL10A	0.07	-0.28	0.96	0.94	1
RPS18	0.08	-0.26	1	1	1
RPS15A	0.1	-0.21	1	0.95	1
RPL37	0.09	-0.26	0.98	0.91	1
RPL35	0.09	-0.25	0.97	0.95	1
ACTB	0.24	0.14	0.96	0.9	1
RPL28	0.12	-0.26	0.96	0.9	1
RPL8	0.13	-0.24	0.97	0.98	1
RPL5	0.14	-0.25	0.9	0.82	1
RPS16	0.11	-0.34	0.96	0.86	1
RPS12	0.19	-0.15	0.99	0.99	1
RPS28	0.25	-0.14	0.99	0.97	1
RPS13	0.23	-0.2	0.99	0.94	1
RPL23A	0.26	-0.13	1	0.97	1
RPL7	0.25	-0.17	0.99	0.98	1
RPL18A	0.29	-0.12	1	0.98	1
NFKBIA	0.13	-0.53	0.94	0.86	1
RPS3A	0.28	-0.24	0.99	0.92	1
RPL15	0.38	-0.13	0.99	0.97	1
FTL	0.48	0.12	1	1	1
RPL9	0.45	-0.11	0.91	0.82	1
RPS20	0.46	-0.14	0.96	0.93	1
RPS11	0.48	-0.17	0.94	0.79	1
MYL6	0.51	-0.12	0.94	0.81	1
RPL3	0.52	-0.14	1	1	1
RPL19	0.56	-0.11	1	0.97	1
ZFP36L1	3.52e-05	-0.97	0.9	0.85	1
RPL38	0.69	-0.11	0.95	0.82	1
RPL27	0.73	-0.14	0.94	0.75	1
ADIRF	0.99	-0.13	0.97	0.84	1

## Sheet: s3 eye tissue ctrl vs. sen
feature	p_val	avg_log2FC	pct.1	pct.2	p_val_adj
IGFBP7	5.81e-38	4.56	0.99	0.02	1.93e-33
IGFBP4	1.63e-24	2.64	0.9	0.19	5.41e-20
MMP2	1.61e-22	2.16	0.92	0.37	5.37e-18
CDKN1A	5.64e-39	2.11	1	0	1.87e-34
TIMP1	5.02e-20	1.67	0.91	0.38	1.67e-15
TIMP2	5.6e-23	1.66	0.93	0.18	1.86e-18
IFITM3	3.75e-20	1.59	0.97	0.45	1.25e-15
FBLN1	3.32e-16	1.43	0.9	0.21	1.1e-11
DBI	3.9e-16	1.37	0.9	0.29	1.3e-11
NNMT	1.32e-13	1.31	0.96	0.44	4.39e-09
ITM2B	2.54e-15	1.23	0.99	0.56	8.44e-11
B2M	3.74e-18	1.19	0.99	0.82	1.24e-13
CFH	1.02e-09	1.19	0.91	0.46	3.4e-05
SELENOM	7.45e-14	1.02	0.98	0.67	2.48e-09
RABAC1	1.98e-12	0.94	0.94	0.39	6.57e-08
CD81	4.21e-11	0.91	0.93	0.4	1.4e-06
PSAP	2.4e-13	0.9	0.93	0.32	7.98e-09
BRI3	1.82e-11	0.9	0.93	0.45	6.04e-07
CD9	3.38e-10	0.89	0.94	0.45	1.12e-05
C4orf3	6.67e-14	0.88	0.9	0.27	2.22e-09
SOD2	8.22e-09	0.89	0.98	0.87	0.000273
GAPDH	2.85e-08	0.97	0.98	0.86	0.000947
SDCBP	5.79e-09	0.84	0.92	0.62	0.000192
SERF2	1.53e-09	0.73	0.97	0.65	5.08e-05
DAD1	1.41e-08	0.77	0.9	0.42	0.000468
TMSB4X	5.61e-09	0.72	0.95	0.67	0.000186
BNIP3L	2.38e-08	0.76	0.9	0.5	0.00079
COX4I1	7.32e-09	0.69	0.97	0.54	0.000243
GSTO1	4.38e-08	0.79	0.9	0.54	0.00145
HLA-C	2.95e-08	0.65	0.95	0.53	0.000982
CSTB	3.09e-08	0.64	0.92	0.54	0.00103
COX6B1	3.2e-09	0.52	0.9	0.35	0.000106
OST4	2.86e-08	0.59	0.96	0.47	0.000949
HLA-B	7.99e-08	0.67	0.93	0.53	0.00265
NDUFC2	1.83e-08	0.54	0.91	0.39	0.00061
HLA-A	1.42e-07	0.7	0.92	0.5	0.00471
GSTP1	7.41e-08	0.6	0.94	0.62	0.00246
NDUFB4	7.84e-08	0.6	0.92	0.43	0.00261
CD99	1.18e-07	0.6	0.9	0.41	0.00393
C19orf53	1.53e-07	0.55	0.95	0.42	0.00508
TMEM258	1.47e-07	0.53	0.9	0.42	0.00489
PSMB1	1.44e-07	0.51	0.95	0.48	0.0048
ATP6V0E1	3.16e-07	0.57	0.94	0.6	0.01
NUPR1	3.41e-07	0.58	0.91	0.5	0.01
CD63	6.03e-07	0.54	0.95	0.83	0.02
ITGB1	7.69e-07	0.56	0.92	0.48	0.03
COX7A2	1.64e-06	0.55	0.94	0.64	0.05
RPL28	2.01e-06	0.57	1	0.83	0.07
ST13	1.99e-06	0.56	0.93	0.44	0.07
TAGLN2	1.93e-06	0.48	0.91	0.43	0.06
S100A4	7.71e-06	0.6	0.9	0.51	0.26
SAT1	0.000156	1.14	0.95	0.84	1
CTSL	2.06e-05	0.74	0.92	0.54	0.68
S100A6	9.48e-06	0.53	1	0.95	0.32
GABARAPL2	5.7e-06	0.42	0.95	0.46	0.19
PARK7	3.51e-06	0.33	0.9	0.41	0.12
LGALS3	1.09e-05	0.46	0.96	0.74	0.36
SEC62	5.22e-06	0.37	0.95	0.46	0.17
SRP14	8.87e-06	0.42	0.96	0.84	0.29
COL6A2	6.44e-06	0.35	0.92	0.49	0.21
LAPTM4A	2.14e-05	0.49	0.96	0.69	0.71
COX7C	1.73e-05	0.45	0.95	0.53	0.58
CD55	2.97e-05	0.48	0.91	0.46	0.99
PPIB	2.13e-05	0.42	0.91	0.49	0.71
SEC61G	1.8e-05	0.39	0.92	0.61	0.6
CST3	3.22e-05	0.47	0.97	0.66	1
ARPC2	2.13e-05	0.34	0.9	0.43	0.71
ATP5MG	4.72e-05	0.4	0.95	0.54	1
FTH1	9.39e-05	0.48	1	1	1
HLA-E	0.000122	0.51	0.95	0.6	1
TMSB10	0.000185	0.58	0.93	0.74	1
GUK1	1.8e-05	0.23	0.91	0.43	0.6
GPX4	0.000129	0.44	0.97	0.68	1
TOMM7	0.000148	0.45	0.96	0.49	1
COX8A	1.5e-05	0.15	0.9	0.39	0.5
CCNI	3.79e-05	0.23	0.97	0.53	1
PSMA7	0.000226	0.4	0.92	0.56	1
TMEM59	0.000215	0.36	0.91	0.5	1
LGALS1	0.000408	0.43	0.97	0.74	1
MT2A	0.000705	0.52	0.99	0.96	1
UQCRB	0.000408	0.29	0.95	0.53	1
YWHAB	0.000252	0.16	0.94	0.49	1
RPS28	0.000607	0.27	1	0.88	1
2026-09-07	0.000575	0.25	0.92	0.49	1
TRMT112	0.00108	0.22	0.94	0.49	1
LDHA	0.00348	0.45	0.95	0.8	1
UQCRH	0.00146	0.17	0.9	0.52	1
ATP6V1G1	0.00313	0.26	0.91	0.62	1
IER3	0.00365	0.19	0.98	0.91	1
RPS4X	0.00497	0.24	1	0.88	1
TPI1	0.00668	0.31	0.93	0.64	1
RPL19	0.00547	0.25	1	0.92	1
ATP5F1E	0.00412	0.17	0.93	0.62	1
RPL41	4.71e-05	-0.38	1	0.99	1
CEBPB	0.00703	0.25	0.96	0.75	1
ATP6V0B	0.00699	0.22	0.9	0.5	1
GNAS	0.00584	0.17	0.95	0.66	1
MT-CO3	0.01	0.33	0.98	0.92	1
EDF1	0.00835	0.25	0.93	0.6	1
C12orf57	0.00809	0.23	0.92	0.53	1
TOMM20	0.00681	0.15	0.91	0.52	1
MYL6	0.00822	0.17	0.96	0.72	1
RPL18	0.000186	-0.37	1	0.99	1
FAU	6.05e-05	-0.47	1	0.94	1
MT-ATP6	0.02	0.3	0.99	0.95	1
TMBIM6	0.02	0.21	0.94	0.66	1
ACTB	0.02	0.14	0.9	0.59	1
UBE2B	0.02	0.18	0.94	0.54	1
EEF1A1	0.0005	-0.41	1	1	1
DCN	0.00422	-0.18	0.97	0.7	1
HINT1	0.02	0.15	0.94	0.68	1
DSTN	0.02	0.14	0.94	0.66	1
RPL9	0.00144	-0.35	1	0.99	1
MORF4L1	0.03	0.12	0.9	0.66	1
RPL8	0.00191	-0.38	1	0.96	1
NEAT1	0.03	0.13	1	0.79	1
SQSTM1	0.03	0.12	0.94	0.75	1
PFDN5	0.06	0.29	1	0.83	1
RPLP1	0.00811	-0.26	1	1	1
SLC25A3	0.04	0.12	0.95	0.7	1
EIF1	1.5e-10	-0.82	1	1	4.99e-06
YBX1	0.00103	-0.52	0.94	0.9	1
TPT1	0.00437	-0.43	1	1	1
RPL39	0.1	0.21	1	0.98	1
RPS15	0.03	-0.2	1	0.99	1
RPL7A	0.1	0.14	1	0.89	1
RPL27A	0.00224	-0.58	0.95	0.81	1
RPL36	0.03	-0.29	1	0.95	1
BTF3	0.03	-0.31	0.98	0.89	1
RPS10	0.05	-0.26	1	0.92	1
RPL13A	0.04	-0.32	0.99	0.78	1
RPL37	0.05	-0.26	1	0.95	1
RPL23	0.04	-0.38	0.98	0.73	1
HNRNPA1	2.81e-06	-0.85	0.91	0.81	0.09
RPL38	0.05	-0.38	0.97	0.82	1
RPS16	0.06	-0.36	0.97	0.88	1
RPS7	0.08	-0.28	0.99	0.95	1
RPL22	0.1	-0.25	0.98	0.9	1
RPL27	0.22	0.12	1	0.79	1
RPS15A	0.25	0.15	1	0.9	1
SOD1	0.11	-0.3	0.92	0.57	1
RPS3A	0.13	-0.25	1	0.97	1
RPS23	0.26	0.14	1	0.94	1
RPS13	0.18	-0.17	1	0.95	1
RPL6	0.17	-0.19	0.99	0.89	1
NPM1	0.01	-0.67	0.96	0.82	1
HNRNPK	0.21	-0.12	0.9	0.51	1
PTGES3	0.22	-0.16	0.91	0.52	1
PNRC1	0.00599	-0.76	0.97	0.76	1
RPL21	0.18	-0.28	1	0.91	1
RPS5	0.22	-0.22	1	0.93	1
RPL37A	0.2	-0.27	1	0.9	1
RPL5	0.2	-0.32	1	0.86	1
EEF1B2	0.28	-0.2	0.99	0.79	1
SLC3A2	0.05	-0.67	0.91	0.73	1
NACA	0.32	-0.13	0.99	0.94	1
RPL35	0.28	-0.24	1	0.92	1
ZFAS1	0.00144	-0.86	0.93	0.83	1
RPSA	0.36	-0.13	0.98	0.73	1
RPL24	0.35	-0.17	1	0.97	1
UBE2D3	0.18	-0.51	0.92	0.65	1
HSP90B1	0.32	-0.27	0.91	0.66	1
VIM	0.23	-0.44	0.99	0.96	1
BTG1	0.18	-0.53	0.91	0.69	1
CYCS	0.07	-0.7	0.9	0.61	1
HNRNPH3	0.07	-0.71	0.91	0.68	1
CFL1	0.26	-0.43	0.93	0.74	1
YBX3	0.32	-0.33	0.96	0.81	1
RPS12	0.42	-0.13	1	0.99	1
RPL32	0.45	-0.11	1	0.97	1
RPS19	0.45	-0.11	1	0.97	1
RPS21	0.45	-0.1	0.99	0.88	1
RTN4	0.12	-0.67	0.91	0.66	1
PPIA	0.39	-0.27	0.94	0.8	1
EEF2	0.14	-0.65	0.92	0.65	1
APOD	0.44	-0.17	0.96	0.84	1
DDX5	0.28	-0.47	0.97	0.78	1
SBDS	0.05	-0.79	0.9	0.67	1
TUBB4B	0.08	-0.75	0.93	0.76	1
MT-CO1	0.49	-0.14	0.99	0.95	1
RPS14	0.52	-0.1	1	0.97	1
PFN1	0.2	-0.64	0.9	0.65	1
MT-ND1	0.54	-0.1	0.99	0.93	1
RPS18	0.54	-0.12	1	0.95	1
ARF4	0.5	-0.23	0.9	0.63	1
RPL14	0.57	-0.12	0.99	0.89	1
SUMO2	0.53	-0.23	0.91	0.69	1
CEBPD	0.49	-0.36	0.96	0.76	1
CHCHD2	0.57	-0.18	0.95	0.75	1
RPL3	0.6	-0.13	1	0.93	1
FTL	0.6	-0.28	1	1	1
MT-ND2	0.69	-0.14	0.99	0.94	1
H2AFZ	0.02	-0.92	0.91	0.74	1
RPL7	0.71	-0.11	0.96	0.71	1
NFKBIA	0.41	-0.68	0.95	0.73	1
H3F3B	0.00139	-0.96	1	0.97	1
SELENOK	0.67	-0.39	0.91	0.62	1
S100A10	0.73	-0.23	0.93	0.78	1
SERP1	0.74	-0.3	0.92	0.63	1
RPS11	0.79	-0.2	1	0.85	1
SNU13	0.82	-0.25	0.93	0.58	1
MT-ND5	0.07	-0.96	0.95	0.77	1
TUBA1B	0.87	-0.28	0.95	0.75	1
H3F3A	0.9	-0.3	0.94	0.74	1
UBC	0.77	-0.75	1	0.96	1
MT-CYB	0.88	-0.5	1	0.91	1
RPL36AL	0.95	-0.18	0.97	0.87	1
MYL12B	0.95	-0.23	0.92	0.59	1
RBM8A	2.65e-06	-1	0.91	0.78	0.09
JUNB	0.86	-0.85	0.95	0.71	1
JUND	0.94	-0.77	0.98	0.83	1
UBB	0.93	-0.81	0.97	0.77	1
RPLP2	1	-0.11	0.99	0.89	1
PTMA	4.05e-07	-1.02	0.99	0.98	0.01
HNRNPA2B1	0.000316	-1.09	0.9	0.76	1
RAN	0.000322	-1.09	0.9	0.73	1
ANXA1	0.00214	-1.27	0.9	0.83	1
NCL	8.76e-08	-1.31	0.9	0.76	0.00291
HSP90AA1	0.000209	-2.17	0.96	0.9	1
HSP90AB1	1.01e-14	-1.6	0.97	0.95	3.34e-10
